# Supplementary material for: Self-Assembled Membrane-like Nanomaterials from Sequence-Defined Peptoid Block Copolymers
Source: Polymers (Basel). 2021 Jul 21;13(15):2389. doi: 10.3390/polym13152389 (PMC8346955; doi:10.3390/polym13152389)
Supplement: Supplementary file 1 [file polymers-13-02389-s001.zip]

Archive with 1 entries (1 files):
- polymers-1300909-supplementary.pdf
